# Supplementary material for: Differentiated Anti-Predation Responses in a Superorganism
Source: PLoS One. 2015 Nov 11;10(11):e0141012. doi: 10.1371/journal.pone.0141012 (PMC4641648; doi:10.1371/journal.pone.0141012)
Supplement: S1 Data — (XLSX) [file pone.0141012.s001.xlsx]

## Sheet: Graph means
Time (min)	10	20	30	40	50	60	70	80	90	100	110	120	Colony size	% at 10	% at 20	% at 30	% at 40	% at 50	% at 60	% at 70	% at 80	% at 90	% at 100	% at 110	% at 120	Time (min)
Ants in control good	1	0	0	1	1	0	0	0	0	0	1	0	87	1.14943	0	0	1.14943	1.14943	0	0	0	0	0	1.14943	0	%Ants in control good
Ants in control excellent	0	0	1	1	1	2	0	1	2	0	1	0	87	0	0	1.14943	1.14943	1.14943	2.29885	0	1.14943	2.29885	0	1.14943	0	%Ants in control excellent
Ants in removal control good	0	0	2	5	12	12	9	11	10	7	9	20	66	0	0	3.0303	7.57576	18.1818	18.1818	13.6364	16.6667	15.1515	10.6061	13.6364	30.303	%Ants in removal control good
Ants in removal control excellent	0	0	0	0	1	2	2	3	1	1	4	1	66	0	0	0	0	1.51515	3.0303	3.0303	4.54545	1.51515	1.51515	6.06061	1.51515	%Ants in removal control excellent
Ants in treatment good	0	0	0	0	1	0	0	0	0	0	1	0	88	0	0	0	0	1.13636	0	0	0	0	0	1.13636	0	%Ants in treatment good
Ants in treatment excellent	0	0	0	0	0	0	2	0	0	1	0	0	88	0	0	0	0	0	0	2.27273	0	0	1.13636	0	0	%Ants in treatment excellent
Ants in control good	0	2	3	8	17	15	18	21	29	44	57	97	117	0	1.7094	2.5641	6.83761	14.5299	12.8205	15.3846	17.9487	24.7863	37.6068	48.7179	82.906	%Ants in control good
Ants in control excellent	0	0	0	1	2	1	2	1	2	1	2	3	117	0	0	0	0.854701	1.7094	0.854701	1.7094	0.854701	1.7094	0.854701	1.7094	2.5641	%Ants in control excellent
Ants in removal control good	1	0	0	2	14	8	16	27	46	80	82	105	142	0.704225	0	0	1.40845	9.85915	5.6338	11.2676	19.0141	32.3944	56.338	57.7465	73.9437	%Ants in removal control good
Ants in removal control excellent	0	0	0	0	0	0	0	0	1	0	0	0	142	0	0	0	0	0	0	0	0	0.704225	0	0	0	%Ants in removal control excellent
Ants in treatment good	0	0	0	0	0	0	0	1	1	1	2	2	104	0	0	0	0	0	0	0	0.961538	0.961538	0.961538	1.92308	1.92308	%Ants in treatment good
Ants in treatment excellent	0	0	0	0	0	0	0	0	0	0	0	0	104	0	0	0	0	0	0	0	0	0	0	0	0	%Ants in treatment excellent
Ants in control good	0	3	3	3	9	3	4	12	10	10	23	18	142	0	2.11268	2.11268	2.11268	6.33803	2.11268	2.8169	8.4507	7.04225	7.04225	16.1972	12.6761	%Ants in control good
Ants in control excellent	0	0	0	1	1	1	0	1	1	2	5	1	142	0	0	0	0.704225	0.704225	0.704225	0	0.704225	0.704225	1.40845	3.52113	0.704225	%Ants in control excellent
Ants in removal control good	0	6	2	5	19	20	42	51	75	78	91	92	103	0	5.82524	1.94175	4.85437	18.4466	19.4175	40.7767	49.5146	72.8155	75.7282	88.3495	89.3204	%Ants in removal control good
Ants in removal control excellent	0	0	0	0	1	0	0	0	0	1	2	3	103	0	0	0	0	0.970874	0	0	0	0	0.970874	1.94175	2.91262	%Ants in removal control excellent
Ants in treatment good	0	0	0	0	1	1	10	15	18	30	72	77	156	0	0	0	0	0.641026	0.641026	6.41026	9.61538	11.5385	19.2308	46.1538	49.359	%Ants in treatment good
Ants in treatment excellent	0	0	0	0	0	0	0	0	0	1	1	1	156	0	0	0	0	0	0	0	0	0	0.641026	0.641026	0.641026	%Ants in treatment excellent
Ants in control good	7	15	11	25	33	27	35	46	43	59	62	76	256	2.73438	5.85938	4.29688	9.76562	12.8906	10.5469	13.6719	17.9688	16.7969	23.0469	24.2188	29.6875	%Ants in control good
Ants in control excellent	2	4	8	13	12	15	17	15	11	14	19	19	256	0.78125	1.5625	3.125	5.07812	4.6875	5.85938	6.64062	5.85938	4.29688	5.46875	7.42188	7.42188	%Ants in control excellent
Ants in removal control good	0	0	1	2	3	8	6	13	20	29	41	51	216	0	0	0.462963	0.925926	1.38889	3.7037	2.77778	6.01852	9.25926	13.4259	18.9815	23.6111	%Ants in removal control good
Ants in removal control excellent	0	0	0	0	0	1	0	0	0	1	1	2	216	0	0	0	0	0	0.462963	0	0	0	0.462963	0.462963	0.925926	%Ants in removal control excellent
Ants in treatment good	0	0	0	0	0	0	1	1	2	1	4	3	108	0	0	0	0	0	0	0.925926	0.925926	1.85185	0.925926	3.7037	2.77778	%Ants in treatment good
Ants in treatment excellent	0	0	0	0	0	0	0	0	0	0	0	0	108	0	0	0	0	0	0	0	0	0	0	0	0	%Ants in treatment excellent
Ants in control good	0	5	5	18	15	29	27	42	51	75	72	74	121	0	4.13223	4.13223	14.876	12.3967	23.9669	22.314	34.7107	42.1488	61.9835	59.5041	61.157	%Ants in control good
Ants in control excellent	0	0	0	0	1	2	1	1	1	1	1	1	121	0	0	0	0	0.826446	1.65289	0.826446	0.826446	0.826446	0.826446	0.826446	0.826446	%Ants in control excellent
Ants in removal control good	0	1	2	5	6	9	11	32	23	36	51	53	73	0	1.36986	2.73973	6.84932	8.21918	12.3288	15.0685	43.8356	31.5068	49.3151	69.863	72.6027	%Ants in removal control good
Ants in removal control excellent	0	0	0	1	1	1	2	3	2	1	1	3	73	0	0	0	1.36986	1.36986	1.36986	2.73973	4.10959	2.73973	1.36986	1.36986	4.10959	%Ants in removal control excellent
Ants in treatment good	0	0	0	2	0	1	0	1	1	5	3	7	41	0	0	0	4.87805	0	2.43902	0	2.43902	2.43902	12.1951	7.31707	17.0732	%Ants in treatment good
Ants in treatment excellent	0	0	0	0	0	0	0	0	0	0	0	0	41	0	0	0	0	0	0	0	0	0	0	0	0	%Ants in treatment excellent
Ants in control good	2	16	13	8	15	18	24	23	42	67	82	102	245	0.816327	6.53061	5.30612	3.26531	6.12245	7.34694	9.79592	9.38776	17.1429	27.3469	33.4694	41.6327	%Ants in control good
Ants in control excellent	0	0	0	0	2	2	2	1	2	1	1	2	245	0	0	0	0	0.816327	0.816327	0.816327	0.408163	0.816327	0.408163	0.408163	0.816327	%Ants in control excellent
Ants in removal control good	0	0	4	11	9	15	9	20	31	62	68	81	142	0	0	2.8169	7.74648	6.33803	10.5634	6.33803	14.0845	21.831	43.662	47.8873	57.0423	%Ants in removal control good
Ants in removal control excellent	0	0	0	0	1	1	3	0	0	0	1	1	142	0	0	0	0	0.704225	0.704225	2.11268	0	0	0	0.704225	0.704225	%Ants in removal control excellent
Ants in treatment good	0	0	0	0	0	2	1	5	2	4	2	2	112	0	0	0	0	0	1.78571	0.892857	4.46429	1.78571	3.57143	1.78571	1.78571	%Ants in treatment good
Ants in treatment excellent	0	0	0	0	0	0	0	0	0	0	0	4	112	0	0	0	0	0	0	0	0	0	0	0	3.57143	%Ants in treatment excellent
Ants in control good	0	0	0	1	5	9	11	11	20	19	27	36	163	0	0	0	0.613497	3.06748	5.52147	6.74847	6.74847	12.2699	11.6564	16.5644	22.0859	%Ants in control good
Ants in control excellent	0	0	0	0	0	0	0	1	0	1	0	1	163	0	0	0	0	0	0	0	0.613497	0	0.613497	0	0.613497	%Ants in control excellent
Ants in removal control good	0	2	5	7	18	19	20	26	23	51	75	78	223	0	0.896861	2.24215	3.13901	8.07175	8.52018	8.96861	11.6592	10.3139	22.87	33.6323	34.9776	%Ants in removal control good
Ants in removal control excellent	0	0	1	1	3	2	0	2	3	3	0	2	223	0	0	0.44843	0.44843	1.34529	0.896861	0	0.896861	1.34529	1.34529	0	0.896861	%Ants in removal control excellent
Ants in treatment good	0	0	0	1	2	3	6	4	5	5	9	6	105	0	0	0	0.952381	1.90476	2.85714	5.71429	3.80952	4.7619	4.7619	8.57143	5.71429	%Ants in treatment good
Ants in treatment excellent	0	0	0	0	0	0	0	0	1	1	3	1	105	0	0	0	0	0	0	0	0	0.952381	0.952381	2.85714	0.952381	%Ants in treatment excellent
Ants in control good	0	3	3	2	10	23	35	41	51	55	62	81	268	0	1.1194	1.1194	0.746269	3.73134	8.58209	13.0597	15.2985	19.0299	20.5224	23.1343	30.2239	%Ants in control good
Ants in control excellent	0	0	0	0	1	1	3	1	5	2	2	2	268	0	0	0	0	0.373134	0.373134	1.1194	0.373134	1.86567	0.746269	0.746269	0.746269	%Ants in control excellent
Ants in removal control good	0	0	1	4	5	6	7	10	10	12	20	23	42	0	0	2.38095	9.52381	11.9048	14.2857	16.6667	23.8095	23.8095	28.5714	47.619	54.7619	%Ants in removal control good
Ants in removal control excellent	0	0	0	0	0	0	0	0	0	0	0	0	42	0	0	0	0	0	0	0	0	0	0	0	0	%Ants in removal control excellent
Ants in treatment good	0	0	0	0	0	0	0	0	0	0	0	0	10	0	0	0	0	0	0	0	0	0	0	0	0	%Ants in treatment good
Ants in treatment excellent	0	0	0	0	0	0	0	0	0	0	0	0	10	0	0	0	0	0	0	0	0	0	0	0	0	%Ants in treatment excellent
Ants in control good	1	1	1	2	1	5	11	9	8	12	15	22	69	1.44928	1.44928	1.44928	2.89855	1.44928	7.24638	15.942	13.0435	11.5942	17.3913	21.7391	31.8841	%Ants in control good
Ants in control excellent	0	0	0	0	1	2	0	0	2	1	2	1	69	0	0	0	0	1.44928	2.89855	0	0	2.89855	1.44928	2.89855	1.44928	%Ants in control excellent
Ants in removal control good	0	0	2	2	2	2	1	5	6	8	7	12	12	0	0	16.6667	16.6667	16.6667	16.6667	8.33333	41.6667	50	66.6667	58.3333	100	%Ants in removal control good
Ants in removal control excellent	0	0	0	0	0	1	1	1	0	0	0	1	12	0	0	0	0	0	8.33333	8.33333	8.33333	0	0	0	8.33333	%Ants in removal control excellent
Ants in treatment good	0	0	0	0	0	0	0	0	1	0	0	0	46	0	0	0	0	0	0	0	0	2.17391	0	0	0	%Ants in treatment good
Ants in treatment excellent	0	0	0	0	0	0	0	0	0	0	0	0	46	0	0	0	0	0	0	0	0	0	0	0	0	%Ants in treatment excellent
Ants in control good	0	1	2	1	1	5	5	4	4	11	9	10	64	0	1.5625	3.125	1.5625	1.5625	7.8125	7.8125	6.25	6.25	17.1875	14.0625	15.625	%Ants in control good
Ants in control excellent	0	0	0	0	0	2	1	0	2	1	0	1	64	0	0	0	0	0	3.125	1.5625	0	3.125	1.5625	0	1.5625	%Ants in control excellent
Ants in removal control good	0	2	1	5	9	12	15	27	42	50	67	69	143	0	1.3986	0.699301	3.4965	6.29371	8.39161	10.4895	18.8811	29.3706	34.965	46.8531	48.2517	%Ants in removal control good
Ants in removal control excellent	0	0	1	0	0	0	1	0	1	1	3	1	143	0	0	0.699301	0	0	0	0.699301	0	0.699301	0.699301	2.0979	0.699301	%Ants in removal control excellent
Ants in treatment good	0	0	0	0	0	0	2	2	2	4	5	6	56	0	0	0	0	0	0	3.57143	3.57143	3.57143	7.14286	8.92857	10.7143	%Ants in treatment good
Ants in treatment excellent	0	0	0	0	0	0	0	0	0	0	0	0	56	0	0	0	0	0	0	0	0	0	0	0	0	%Ants in treatment excellent
													Good mean	0.61494	2.44755	2.41057	4.38275	6.32377	8.59564	10.7546	12.9807	15.7061	22.3784	25.8757	32.7878	24.2682	0	0	0	0	0	0	0	0	0	0	0	15.0413
					O5,O11,O17,O23,O29,O35,O41,O47,O53,O59								Excellent mean	0.078125	0.15625	0.427443	0.778648	1.17157	1.85831	1.26747	1.0789	1.85413	1.33381	1.86813	1.67045	2.13633	0	0	0	0	0	0	0	0	0	0	0	1.32409
													Good mean	0.0704225	0.949057	3.29807	6.21863	10.5371	11.7693	13.4323	24.515	29.6453	40.2148	48.2902	58.4814	25.3777	0	0	0	0	0	0	0	0	0	0	0	15.729
													Excellent mean	0	0	0.114773	0.181829	0.590541	1.47975	1.69153	1.78852	0.70037	0.636344	1.26373	2.0097	2.5684	0	0	0	0	0	0	0	0	0	0	0	1.59188
													Good mean	0	0	0	0.583043	0.368215	0.772291	1.75148	2.57871	2.90838	4.87895	7.95198	8.93473	15.2445	0	0	0	0	0	0	0	0	0	0	0	9.44848
													Excellent mean	0	0	0	0	0	0	0.227273	0	0.0952381	0.272977	0.349817	0.516484	1.12573	0	0	0	0	0	0	0	0	0	0	0	0.697724
																									Good mean control	Good mean nest predation	Good mean peripheral predation	Mean nest destruction
																									0	30.303	0	14.2857
																									82.906	73.9437	1.92308	43.8095
																									12.6761	89.3204	49.359	100.87
																									29.6875	23.6111	2.77778	100
																									61.157	72.6027	17.0732	94.1667
																									41.6327	57.0423	1.78571	52.0833
																									22.0859	34.9776	5.71429	20.4918
																									30.2239	54.7619	0	82.2857
																									31.8841	100	0	91.2281
																									15.625	48.2517	10.7143	20.5128
																												78.3069
																									Treatment
																									Good control	0	82.906	12.6761	29.6875	61.157	41.6327	22.0859	30.2239	31.8841	15.625
																									Good nest predation	30.303	73.9437	89.3204	23.6111	72.6027	57.0423	34.9776	54.7619	100	48.2517
																									Good peripheral predation	0	1.92308	49.359	2.77778	17.0732	1.78571	5.71429	0	0	10.7143
																									Nest destruction	14.2857	43.8095	100.87	100	94.1667	52.0833	20.4918	82.2857	91.2281	20.5128	78.3069

## Sheet: Nest choices
Treatment	First discovery time	Final nest choice	Occurance of split	Scouts removed
Control	42.18	Original	No	0
Removal control	41.05	Good	No	15
Treatment	80.52	Good	No	18
Control	52.07	Good	No	0
Removal control	41.1	Good	No	30
Treatment	63.18	Good	No	35
Control	49.58	Good/excellent	Yes	0
Removal control	45.56	Good	No	20
Treatment	71.25	Good	No	32
Control	39.26	Good	No	0
Removal control	61.29	Good	No	22
Treatment	99.35	Good/excellent	Yes	20
Control	40.15	Good/excellent	Yes	0
Removal control	40.1	Good	No	25
Treatment	70.2	Original/good	Yes	39
Control	40.31	Good	No	0
Removal control	51.45	Good	No	19
Treatment	87.32	Good	No	19
Control	78.31	Good	No	0
Removal control	60.2	Good	No	35
Treatment	70.02	Good	No	32
Control	N/A	Good/excellent	Yes	0
Removal control	59.41	Good	No	16
Treatment	52.55	Original/good	Yes	14
Control	39.07	Good	No	0
Removal control	52.21	Good	No	10
Treatment	115.37	Good	No	21
Control	45.11	Good	No	0
Removal control	49.5	Good	No	35
Treatment	101.25	Original/good	Yes	34

## Sheet: Time series raw
Treatment group	Nest quality	Ants in nest	Time (m)	Colony ID
control	1	1	10	19
control	2	0	10	19
removal control	1	0	10	18
removal control	2	0	10	18
treatment	1	0	10	17
treatment	2	0	10	17
control	1	0	10	12
control	2	0	10	12
removal control	1	1	10	13
removal control	2	0	10	13
treatment	1	0	10	15
treatment	2	0	10	15
control	1	0	10	10
control	2	0	10	10
removal control	1	0	10	11
removal control	2	0	10	11
treatment	1	0	10	14
treatment	2	0	10	14
control	1	7	10	30
control	2	2	10	30
removal control	1	0	10	29
removal control	2	0	10	29
treatment	1	0	10	24
treatment	2	0	10	24
control	1	0	10	6
control	2	0	10	6
removal control	1	0	10	5
removal control	2	0	10	5
treatment	1	0	10	4
treatment	2	0	10	4
control	1	2	10	23
control	2	0	10	23
removal control	1	0	10	20
removal control	2	0	10	20
treatment	1	0	10	16
treatment	2	0	10	16
control	1	0	10	7
control	2	0	10	7
removal control	1	0	10	3
removal control	2	0	10	3
treatment	1	0	10	1
treatment	2	0	10	1
control	1	0	10	27
control	2	0	10	27
removal control	1	0	10	28
removal control	2	0	10	28
treatment	1	0	10	22
treatment	2	0	10	22
control	1	1	10	9
control	2	0	10	9
removal control	1	0	10	8
removal control	2	0	10	8
treatment	1	0	10	2
treatment	2	0	10	2
control	1	0	10	26
control	2	0	10	26
removal control	1	0	10	25
removal control	2	0	10	25
treatment	1	0	10	21
treatment	2	0	10	21
control	1	0	20	19
control	2	0	20	19
removal control	1	0	20	18
removal control	2	0	20	18
treatment	1	0	20	17
treatment	2	0	20	17
control	1	2	20	12
control	2	0	20	12
removal control	1	0	20	13
removal control	2	0	20	13
treatment	1	0	20	15
treatment	2	0	20	15
control	1	3	20	10
control	2	0	20	10
removal control	1	6	20	11
removal control	2	0	20	11
treatment	1	0	20	14
treatment	2	0	20	14
control	1	15	20	30
control	2	4	20	30
removal control	1	0	20	29
removal control	2	0	20	29
treatment	1	0	20	24
treatment	2	0	20	24
control	1	5	20	6
control	2	0	20	6
removal control	1	1	20	5
removal control	2	0	20	5
treatment	1	0	20	4
treatment	2	0	20	4
control	1	16	20	23
control	2	0	20	23
removal control	1	0	20	20
removal control	2	0	20	20
treatment	1	0	20	16
treatment	2	0	20	16
control	1	0	20	7
control	2	0	20	7
removal control	1	2	20	3
removal control	2	0	20	3
treatment	1	0	20	1
treatment	2	0	20	1
control	1	3	20	27
control	2	0	20	27
removal control	1	0	20	28
removal control	2	0	20	28
treatment	1	0	20	22
treatment	2	0	20	22
control	1	1	20	9
control	2	0	20	9
removal control	1	0	20	8
removal control	2	0	20	8
treatment	1	0	20	2
treatment	2	0	20	2
control	1	1	20	26
control	2	0	20	26
removal control	1	2	20	25
removal control	2	0	20	25
treatment	1	0	20	21
treatment	2	0	20	21
control	1	0	30	19
control	2	1	30	19
removal control	1	2	30	18
removal control	2	0	30	18
treatment	1	0	30	17
treatment	2	0	30	17
control	1	3	30	12
control	2	0	30	12
removal control	1	0	30	13
removal control	2	0	30	13
treatment	1	0	30	15
treatment	2	0	30	15
control	1	3	30	10
control	2	0	30	10
removal control	1	2	30	11
removal control	2	0	30	11
treatment	1	0	30	14
treatment	2	0	30	14
control	1	11	30	30
control	2	8	30	30
removal control	1	1	30	29
removal control	2	0	30	29
treatment	1	0	30	24
treatment	2	0	30	24
control	1	5	30	6
control	2	0	30	6
removal control	1	2	30	5
removal control	2	0	30	5
treatment	1	0	30	4
treatment	2	0	30	4
control	1	13	30	23
control	2	0	30	23
removal control	1	4	30	20
removal control	2	0	30	20
treatment	1	0	30	16
treatment	2	0	30	16
control	1	0	30	7
control	2	0	30	7
removal control	1	5	30	3
removal control	2	1	30	3
treatment	1	0	30	1
treatment	2	0	30	1
control	1	3	30	27
control	2	0	30	27
removal control	1	1	30	28
removal control	2	0	30	28
treatment	1	0	30	22
treatment	2	0	30	22
control	1	1	30	9
control	2	0	30	9
removal control	1	2	30	8
removal control	2	0	30	8
treatment	1	0	30	2
treatment	2	0	30	2
control	1	2	30	26
control	2	0	30	26
removal control	1	1	30	25
removal control	2	1	30	25
treatment	1	0	30	21
treatment	2	0	30	21
control	1	1	40	19
control	2	1	40	19
removal control	1	5	40	18
removal control	2	0	40	18
treatment	1	0	40	17
treatment	2	0	40	17
control	1	8	40	12
control	2	1	40	12
removal control	1	2	40	13
removal control	2	0	40	13
treatment	1	0	40	15
treatment	2	0	40	15
control	1	3	40	10
control	2	1	40	10
removal control	1	5	40	11
removal control	2	0	40	11
treatment	1	0	40	14
treatment	2	0	40	14
control	1	25	40	30
control	2	13	40	30
removal control	1	2	40	29
removal control	2	0	40	29
treatment	1	0	40	24
treatment	2	0	40	24
control	1	18	40	6
control	2	0	40	6
removal control	1	5	40	5
removal control	2	1	40	5
treatment	1	2	40	4
treatment	2	0	40	4
control	1	8	40	23
control	2	0	40	23
removal control	1	11	40	20
removal control	2	0	40	20
treatment	1	0	40	16
treatment	2	0	40	16
control	1	1	40	7
control	2	0	40	7
removal control	1	7	40	3
removal control	2	1	40	3
treatment	1	1	40	1
treatment	2	0	40	1
control	1	2	40	27
control	2	0	40	27
removal control	1	4	40	28
removal control	2	0	40	28
treatment	1	0	40	22
treatment	2	0	40	22
control	1	2	40	9
control	2	0	40	9
removal control	1	2	40	8
removal control	2	0	40	8
treatment	1	0	40	2
treatment	2	0	40	2
control	1	1	40	26
control	2	0	40	26
removal control	1	5	40	25
removal control	2	0	40	25
treatment	1	0	40	21
treatment	2	0	40	21
control	1	1	50	19
control	2	1	50	19
removal control	1	12	50	18
removal control	2	1	50	18
treatment	1	1	50	17
treatment	2	0	50	17
control	1	17	50	12
control	2	2	50	12
removal control	1	14	50	13
removal control	2	0	50	13
treatment	1	0	50	15
treatment	2	0	50	15
control	1	9	50	10
control	2	1	50	10
removal control	1	19	50	11
removal control	2	1	50	11
treatment	1	1	50	14
treatment	2	0	50	14
control	1	33	50	30
control	2	12	50	30
removal control	1	3	50	29
removal control	2	0	50	29
treatment	1	0	50	24
treatment	2	0	50	24
control	1	15	50	6
control	2	1	50	6
removal control	1	6	50	5
removal control	2	1	50	5
treatment	1	0	50	4
treatment	2	0	50	4
control	1	15	50	23
control	2	2	50	23
removal control	1	9	50	20
removal control	2	1	50	20
treatment	1	0	50	16
treatment	2	0	50	16
control	1	5	50	7
control	2	0	50	7
removal control	1	18	50	3
removal control	2	3	50	3
treatment	1	2	50	1
treatment	2	0	50	1
control	1	10	50	27
control	2	1	50	27
removal control	1	5	50	28
removal control	2	0	50	28
treatment	1	0	50	22
treatment	2	0	50	22
control	1	1	50	9
control	2	1	50	9
removal control	1	2	50	8
removal control	2	0	50	8
treatment	1	0	50	2
treatment	2	0	50	2
control	1	1	50	26
control	2	0	50	26
removal control	1	9	50	25
removal control	2	0	50	25
treatment	1	0	50	21
treatment	2	0	50	21
control	1	0	60	19
control	2	2	60	19
removal control	1	12	60	18
removal control	2	2	60	18
treatment	1	0	60	17
treatment	2	0	60	17
control	1	15	60	12
control	2	1	60	12
removal control	1	8	60	13
removal control	2	0	60	13
treatment	1	0	60	15
treatment	2	0	60	15
control	1	3	60	10
control	2	1	60	10
removal control	1	20	60	11
removal control	2	0	60	11
treatment	1	1	60	14
treatment	2	0	60	14
control	1	27	60	30
control	2	15	60	30
removal control	1	8	60	29
removal control	2	1	60	29
treatment	1	0	60	24
treatment	2	0	60	24
control	1	29	60	6
control	2	2	60	6
removal control	1	9	60	5
removal control	2	1	60	5
treatment	1	1	60	4
treatment	2	0	60	4
control	1	18	60	23
control	2	2	60	23
removal control	1	15	60	20
removal control	2	1	60	20
treatment	1	2	60	16
treatment	2	0	60	16
control	1	9	60	7
control	2	0	60	7
removal control	1	19	60	3
removal control	2	2	60	3
treatment	1	3	60	1
treatment	2	0	60	1
control	1	23	60	27
control	2	1	60	27
removal control	1	6	60	28
removal control	2	0	60	28
treatment	1	0	60	22
treatment	2	0	60	22
control	1	5	60	9
control	2	2	60	9
removal control	1	2	60	8
removal control	2	1	60	8
treatment	1	0	60	2
treatment	2	0	60	2
control	1	5	60	26
control	2	2	60	26
removal control	1	12	60	25
removal control	2	0	60	25
treatment	1	0	60	21
treatment	2	0	60	21
control	1	0	70	19
control	2	0	70	19
removal control	1	9	70	18
removal control	2	2	70	18
treatment	1	0	70	17
treatment	2	2	70	17
control	1	18	70	12
control	2	2	70	12
removal control	1	16	70	13
removal control	2	0	70	13
treatment	1	0	70	15
treatment	2	0	70	15
control	1	4	70	10
control	2	0	70	10
removal control	1	42	70	11
removal control	2	0	70	11
treatment	1	10	70	14
treatment	2	0	70	14
control	1	35	70	30
control	2	17	70	30
removal control	1	6	70	29
removal control	2	0	70	29
treatment	1	1	70	24
treatment	2	0	70	24
control	1	27	70	6
control	2	1	70	6
removal control	1	11	70	5
removal control	2	2	70	5
treatment	1	0	70	4
treatment	2	0	70	4
control	1	24	70	23
control	2	2	70	23
removal control	1	9	70	20
removal control	2	3	70	20
treatment	1	1	70	16
treatment	2	0	70	16
control	1	11	70	7
control	2	0	70	7
removal control	1	20	70	3
removal control	2	0	70	3
treatment	1	6	70	1
treatment	2	0	70	1
control	1	35	70	27
control	2	3	70	27
removal control	1	7	70	28
removal control	2	0	70	28
treatment	1	0	70	22
treatment	2	0	70	22
control	1	11	70	9
control	2	0	70	9
removal control	1	1	70	8
removal control	2	1	70	8
treatment	1	0	70	2
treatment	2	0	70	2
control	1	5	70	26
control	2	1	70	26
removal control	1	15	70	25
removal control	2	1	70	25
treatment	1	2	70	21
treatment	2	0	70	21
control	1	0	80	19
control	2	1	80	19
removal control	1	11	80	18
removal control	2	3	80	18
treatment	1	0	80	17
treatment	2	0	80	17
control	1	21	80	12
control	2	1	80	12
removal control	1	27	80	13
removal control	2	0	80	13
treatment	1	1	80	15
treatment	2	0	80	15
control	1	12	80	10
control	2	1	80	10
removal control	1	51	80	11
removal control	2	0	80	11
treatment	1	15	80	14
treatment	2	0	80	14
control	1	46	80	30
control	2	15	80	30
removal control	1	13	80	29
removal control	2	0	80	29
treatment	1	1	80	24
treatment	2	0	80	24
control	1	42	80	6
control	2	1	80	6
removal control	1	32	80	5
removal control	2	3	80	5
treatment	1	1	80	4
treatment	2	0	80	4
control	1	23	80	23
control	2	1	80	23
removal control	1	20	80	20
removal control	2	0	80	20
treatment	1	5	80	16
treatment	2	0	80	16
control	1	11	80	7
control	2	1	80	7
removal control	1	26	80	3
removal control	2	2	80	3
treatment	1	4	80	1
treatment	2	0	80	1
control	1	41	80	27
control	2	1	80	27
removal control	1	10	80	28
removal control	2	0	80	28
treatment	1	0	80	22
treatment	2	0	80	22
control	1	9	80	9
control	2	0	80	9
removal control	1	5	80	8
removal control	2	1	80	8
treatment	1	0	80	2
treatment	2	0	80	2
control	1	4	80	26
control	2	0	80	26
removal control	1	27	80	25
removal control	2	0	80	25
treatment	1	2	80	21
treatment	2	0	80	21
control	1	0	90	19
control	2	2	90	19
removal control	1	10	90	18
removal control	2	1	90	18
treatment	1	0	90	17
treatment	2	0	90	17
control	1	29	90	12
control	2	2	90	12
removal control	1	46	90	13
removal control	2	1	90	13
treatment	1	1	90	15
treatment	2	0	90	15
control	1	10	90	10
control	2	1	90	10
removal control	1	75	90	11
removal control	2	0	90	11
treatment	1	18	90	14
treatment	2	0	90	14
control	1	43	90	30
control	2	11	90	30
removal control	1	20	90	29
removal control	2	0	90	29
treatment	1	2	90	24
treatment	2	0	90	24
control	1	51	90	6
control	2	1	90	6
removal control	1	23	90	5
removal control	2	2	90	5
treatment	1	1	90	4
treatment	2	0	90	4
control	1	42	90	23
control	2	2	90	23
removal control	1	31	90	20
removal control	2	0	90	20
treatment	1	2	90	16
treatment	2	0	90	16
control	1	20	90	7
control	2	0	90	7
removal control	1	23	90	3
removal control	2	3	90	3
treatment	1	5	90	1
treatment	2	1	90	1
control	1	51	90	27
control	2	5	90	27
removal control	1	10	90	28
removal control	2	0	90	28
treatment	1	0	90	22
treatment	2	0	90	22
control	1	8	90	9
control	2	2	90	9
removal control	1	6	90	8
removal control	2	0	90	8
treatment	1	1	90	2
treatment	2	0	90	2
control	1	4	90	26
control	2	2	90	26
removal control	1	42	90	25
removal control	2	1	90	25
treatment	1	2	90	21
treatment	2	0	90	21
control	1	0	100	19
control	2	0	100	19
removal control	1	7	100	18
removal control	2	1	100	18
treatment	1	0	100	17
treatment	2	1	100	17
control	1	44	100	12
control	2	1	100	12
removal control	1	80	100	13
removal control	2	0	100	13
treatment	1	1	100	15
treatment	2	0	100	15
control	1	10	100	10
control	2	2	100	10
removal control	1	78	100	11
removal control	2	1	100	11
treatment	1	30	100	14
treatment	2	1	100	14
control	1	59	100	30
control	2	14	100	30
removal control	1	29	100	29
removal control	2	1	100	29
treatment	1	1	100	24
treatment	2	0	100	24
control	1	75	100	6
control	2	1	100	6
removal control	1	36	100	5
removal control	2	1	100	5
treatment	1	5	100	4
treatment	2	0	100	4
control	1	67	100	23
control	2	1	100	23
removal control	1	62	100	20
removal control	2	0	100	20
treatment	1	4	100	16
treatment	2	0	100	16
control	1	19	100	7
control	2	1	100	7
removal control	1	51	100	3
removal control	2	3	100	3
treatment	1	5	100	1
treatment	2	1	100	1
control	1	55	100	27
control	2	2	100	27
removal control	1	12	100	28
removal control	2	0	100	28
treatment	1	0	100	22
treatment	2	0	100	22
control	1	12	100	9
control	2	1	100	9
removal control	1	8	100	8
removal control	2	0	100	8
treatment	1	0	100	2
treatment	2	0	100	2
control	1	11	100	26
control	2	1	100	26
removal control	1	50	100	25
removal control	2	1	100	25
treatment	1	4	100	21
treatment	2	0	100	21
control	1	1	110	19
control	2	1	110	19
removal control	1	9	110	18
removal control	2	4	110	18
treatment	1	1	110	17
treatment	2	0	110	17
control	1	57	110	12
control	2	2	110	12
removal control	1	82	110	13
removal control	2	0	110	13
treatment	1	2	110	15
treatment	2	0	110	15
control	1	23	110	10
control	2	5	110	10
removal control	1	91	110	11
removal control	2	2	110	11
treatment	1	72	110	14
treatment	2	1	110	14
control	1	62	110	30
control	2	19	110	30
removal control	1	41	110	29
removal control	2	1	110	29
treatment	1	4	110	24
treatment	2	0	110	24
control	1	72	110	6
control	2	1	110	6
removal control	1	51	110	5
removal control	2	1	110	5
treatment	1	3	110	4
treatment	2	0	110	4
control	1	82	110	23
control	2	1	110	23
removal control	1	68	110	20
removal control	2	1	110	20
treatment	1	2	110	16
treatment	2	0	110	16
control	1	27	110	7
control	2	0	110	7
removal control	1	75	110	3
removal control	2	0	110	3
treatment	1	9	110	1
treatment	2	3	110	1
control	1	62	110	27
control	2	2	110	27
removal control	1	20	110	28
removal control	2	0	110	28
treatment	1	0	110	22
treatment	2	0	110	22
control	1	15	110	9
control	2	2	110	9
removal control	1	7	110	8
removal control	2	0	110	8
treatment	1	0	110	2
treatment	2	0	110	2
control	1	9	110	26
control	2	0	110	26
removal control	1	67	110	25
removal control	2	3	110	25
treatment	1	5	110	21
treatment	2	0	110	21
control	1	0	120	19
control	2	0	120	19
removal control	1	20	120	18
removal control	2	1	120	18
treatment	1	0	120	17
treatment	2	0	120	17
control	1	97	120	12
control	2	3	120	12
removal control	1	105	120	13
removal control	2	0	120	13
treatment	1	2	120	15
treatment	2	0	120	15
control	1	18	120	10
control	2	1	120	10
removal control	1	92	120	11
removal control	2	3	120	11
treatment	1	77	120	14
treatment	2	1	120	14
control	1	76	120	30
control	2	19	120	30
removal control	1	51	120	29
removal control	2	2	120	29
treatment	1	3	120	24
treatment	2	0	120	24
control	1	74	120	6
control	2	1	120	6
removal control	1	53	120	5
removal control	2	3	120	5
treatment	1	7	120	4
treatment	2	0	120	4
control	1	102	120	23
control	2	2	120	23
removal control	1	81	120	20
removal control	2	1	120	20
treatment	1	2	120	16
treatment	2	4	120	16
control	1	36	120	7
control	2	1	120	7
removal control	1	78	120	3
removal control	2	2	120	3
treatment	1	6	120	1
treatment	2	1	120	1
control	1	81	120	27
control	2	2	120	27
removal control	1	23	120	28
removal control	2	0	120	28
treatment	1	0	120	22
treatment	2	0	120	22
control	1	22	120	9
control	2	1	120	9
removal control	1	15	120	8
removal control	2	1	120	8
treatment	1	0	120	2
treatment	2	0	120	2
control	1	10	120	26
control	2	1	120	26
removal control	1	69	120	25
removal control	2	1	120	25
treatment	1	6	120	21
treatment	2	0	120	21

## Sheet: Time series nest destruction
Poor nest		Adults
Time (min)		Colony 1	Colony 18	Colony 3	Colony 10	Colony 12	Colony 6	Colony 11	Colony 9	Colony 16	Colony 13	Colony 8
0		0	0	0	0	0	0	0	0	0	0	0
5		0	0	1	0	0	0	0	1	0	0	1
10		0	0	5	1	1	1	0	1	0	0	5
15		0	3	1	4	2	2	0	2	1	0	8
20		0	4	4	4	0	2	0	3	1	0	8
25		1	4	4	5	0	1	1	1	1	3	15
30		0	1	2	6	1	0	0	3	2	2	13
35		1	1	6	8	5	1	0	1	7	0	14
40		1	3	11	7	8	5	0	14	5	3	15
45		1	0	17	12	5	6	1	17	6	4	16
50		0	1	17	19	6	4	0	11	8	0	22
55		0	2	32	24	5	4	3	12	16	4	18
60		1	2	26	27	5	6	0	16	23	1	27
65		1	2	31	35	11	2	0	20	29	5	34
70		1	1	28	40	6	5	2	33	28	3	40
75		1	2	37	54	7	2	2	36	32	1	48
80		0	5	40	60	5	4	6	42	42	2	62
85		4	1	42	73	11	2	3	52	52	9	70
90		0	3	32	90	13	10	3	50	56	11	97
95		0	1	32	80	20	6	4	80	60	9	120
100		1	0	29	75	23	19	2	80	77	9	132
105		0	0	22	68	29	22	1	110	81	8	137
110		3	1	19	56	27	22	5	114	78	9	142
115		0	0	20	51	32	21	10	102	74	7	124
120		0	1	20	41	48	26	10	94	82	5	120
